# Supplementary material for: Minocycline prevents retinal inflammation and vascular permeability following ischemia-reperfusion injury
Source: J Neuroinflammation. 2013 Dec 10;10:149. doi: 10.1186/1742-2094-10-149 (PMC3866619; doi:10.1186/1742-2094-10-149)
Supplement: Additional file 2: Table S1 — Effect of minocycline (Mino) treatment on neuroinflammatory gene and astrogliosis-related gene expression. Mino was delivered as twice-daily intraperitoneal (ip) injections, with two initial dosages of 45 mg/kg prior to ischemia and dosages of 22.5 mg/kg just prior to ischemia and every 12 h for the next 2 d during the reperfusion period as described in Materials and Methods. One eye of each rat was subjected to retinal ischemia (IR) for 45 min or needle puncture only (Sham) and after 48 h of reperfusion total RNA was isolated from retinas and relative mRNA levels of 25 genes shown was assayed by duplex qRT-PCR with β-actin mRNA serving as an internal control. Gene symbols, Applied Biosystems (ABI) assay numbers and calculated efficiency of primers obtained in duplex assays with β-actin primer/probes (or for β-actin primer alone) are shown. Mean mRNA levels are all relative to that of the no-treatment (NT) Sham group. Results for IR experiments are the means and standard error of means obtained from eight animals per group. Percent inhibitions by Mino are calculated from effects of IR observed in Mino-treated and non-treated rats ((1 – (Mino-IR – Mino-Sham)/(NT-IR – NT-Sham)) × 100%). For comparison, × the mean induction of expression mRNAs in retinas (n = 3) at 4 h following intravitreal injection of 1 μg/eye of lipopolysaccharide (LPS) is shown. P values for statistical comparisons of means were calculated using Students t-test. [file 1742-2094-10-149-S2.xlsx]

## Sheet: Table S1
			No Treatment (NT) Relative Expression		p value	Mino Relative Expression		p value	Mino	p value	p value	LPS Effect
Gene Name	ABI Assay #	Efficiency (w/ b-actin)	NT-Sham ± SE	NT-IR ± SE	NT-Sham vs NT-IR	Mino-Sham ± SE	Mino-IR ± SE	Mino-Sham vs Mino-IR	Inhibition	NT-Sham vs Mino-Sham	NT-IR vs Mino-IR	Fold Increase	p value
ICAM1	Rn00564227_m1	0.97	1 ± 0.07	2.12 ± 0.13	< 0.001	0.93 ± 0.08	1.48 ± 0.05	< 0.001	0.51	0.513	< 0.001	49 ± 23	0.005
LCN2	Rn00590612_m1	0.94	1 ± 0.23	15.2 ± 1.8	< 0.001	0.92 ± 0.47	6.75 ± 1.96	0.012	0.59	0.891	0.008	7.0 ± 0.2	0.033
SERPINA3N	Rn00755832_mH	1.05	1 ± 0.35	24.9 ± 8.1	0.012	0.68 ± 0.32	2.61 ± 0.53	0.007	0.91	0.508	0.018	4.0 ± 0.7	0.002
TNFRSF12A	Rn00710373_m1	0.9	1 ± 0.06	3.80 ± 0.23	< 0.001	0.93 ± 0.04	2.96 ± 0.24	< 0.001	0.27	0.281	0.026	9.0 ± 0.6	< 0.001
CCL2	Rn00580555_m1	0.9	1 ± 0.18	47.6 ± 11.8	< 0.001	0.79 ± 0.22	18.0 ± 5.2	0.003	0.63	0.473	0.039	252 ± 0.1	< 0.001
CXCL2	Rn00586403_m1	0.92	1 ± 0.11	5.33 ± 0.11	< 0.001	0.79 ± 0.20	2.79 ± 0.76	0.032	0.54	0.144	0.058	680 ± 160	< 0.001
IL6	Rn99999011_m1	0.94	1 ± 0.28	9.52 ± 1.46	< 0.001	2.53 ± 0.36	5.66 ± 1.21	0.026	0.63	0.012	0.061	3500 ± 260	< 0.001
IL1B	Rn00676333_g1	0.87	1 ± 0.12	7.51 ± 2.58	0.025	0.70 ± 0.14	1.88 ± 0.59	0.057	0.82	0.121	0.068	330 ± 105	< 0.001
TNF	Rn99999017_m1	0.95	1 ± 0.15	9.14 ± 1.07	< 0.001	0.59 ± 0.13	6.30 ± 0.97	< 0.001	0.3	0.316	0.068	620 ± 170	< 0.001
CCL5	Rn00579590_m1	1.02	1 ± 0.21	0.93 ± 0.14	0.934	0.65 ± 0.10	0.54 ± 0.05	0.35	-0.64	0.051	0.073	14.4 ± 1.6	< 0.001
TIMP1	Rn01430875_g1	1.04	1 ± 0.10	15.0 ± 1.6	< 0.001	0.88 ± 0.16	11.3 ± 1.1	< 0.001	0.26	0.528	0.077	8.8 ± 2.3	< 0.001
EDN2	Rn00561135_m1	0.95	1 ± 0.19	4.33 ± 0.56	< 0.001	0.51 ± 0.28	3.39 ± 0.28	< 0.001	0.14	0.051	0.156	1.3 ± 0.04	0.37
CXCL1	Rn00578225_m1	0.93	1 ± 0.26	5.50 ± 1.02	< 0.001	0.65 ± 0.16	3.07 ± 1.31	0.087	0.46	0.27	0.177	470 ± 60	< 0.001
CCL3	Rn01464736_g1	1.03	1 ± 0.10	9.60 ± 1.94	< 0.001	0.70 ± 0.06	6.50 ± 1.10	< 0.001	0.33	0.026	0.185	506 ± 0.1	< 0.001
SPHK1	Rn00591307_m1	1.01	1 ± 0.10	4.39 ± 0.21	< 0.001	1.20 ± 0.05	3.86 ± 0.41	< 0.001	0.21	0.088	0.268	2.4 ± 0.3	< 0.001
GLUL	Rn00567121_m1	1.02	1 ± 0.03	0.45 ± 0.04	< 0.001	1.08 ± 0.04	0.52± 0.06	< 0.001	-0.009	0.77	0.35	0.82 ± 0.11	0.05
CHI3L1	Rn01490608_m1	0.93	1 ± 0.11	1.89 ± 0.22	0.005	1.09 ± 0.13	1.60 ± 0.20	0.05	0.42	0.618	0.354	1.1 ± 0.3	0.67
GFAP	Rn00566603_m1	1.03	1 ± 0.07	6.80 ± 0.32	< 0.001	1.02 ± 0.14	6.24 ± 0.58	< 0.001	0.1	0.926	0.413	1.1 ± 0.25	0.46
CXCL10	Rn01413889_g1	0.99	1 ± 0.36	1.91 ± 0.46	0.135	0.30 ± 0.16	1.41 ± 0.36	0.038	-0.22	0.093	0.451	4700 ± 1100	0.05
VIM	Rn00579738_m1	0.98	1 ± 0.08	3.01 ± 0.17	< 0.001	0.80 ± 0.16	2.77 ± 0.34	< 0.001	0.02	0.272	0.538	0.76 ± 0.05	0.098
HMOX1	Rn01536934_m1	0.95	1 ± 0.11	17.7 ± 3.6	< 0.001	1.20 ± 0.17	21.9 ± 4.8	< 0.001	-0.24	0.329	0.538	4.4 ± 0.1	< 0.001
CD14	Rn00572656_g1	0.96	1 ± 0.06	22.2 ± 2.6	< 0.001	1.03 ± 0.13	20.2 ± 2.9	< 0.001	0.1	0.871	0.597	4.1 ± 0.4	< 0.001
NOS2	Rn00561646_m1	0.86	1 ± 0.46	0.75 ± 0.22	0.406	1.18 ± 0.19	0.63 ± 0.23	0.093	-1.17	0.978	0.724	63 ± 13	< 0.001
LGALS3	Rn00582910_m1	0.93	1 ± 0.17	12.8 ± 1.7	< 0.001	0.30 ± 0.04	12.0 ± 2.2	< 0.001	0.003	0.002	0.791	0.28 ± 0.07	0.05
PTGS2/COX2	Rn01483828_m1	0.9	1 ± 0.13	1.10 ± 0.16	0.614	1.41 ± 0.16	1.11 ± 0.05	0.094	3.84	0.64	0.976	9.4 ± 2.3	< 0.001
b-actin (VIC)	# 4352340E	96-99%

## Sheet: Gene Info
Gene Symbol	Gene name (HGNC link)	Common alternative name(s)	Rat ref seq accession	Function
CCL2	Chemokine (C-C Motif) Ligand 2	Monocyte Chemotactic Protein 1 (MCP1)	NM_031530.1	Monocyte Chemoattractent
CCL3	Chemokine (C-C Motif) Ligand 3	Macrophage Inflammatory Protein 1-Alpha (MIP1A)	NM_013025.2	Chemokine
CCL5	Chemokine (C-C Motif) Ligand 5	Regulated Upon Activation, Normally T-Expressed, And Presumably Secreted (RANTES)	NM_031116.3	Monocyte Chemoattractent
CD14	CD14 Molecule	Monocyte Differentiation Antigen CD14	NM_021744.1	Monocyte LPS co-receptor
CHI3L1	Chitinase 3-Like 1 (Cartilage Glycoprotein-39)	GP39, YKL40	NM_053560.1	Carbohydrate-binding lectin
CXCL1	Chemokine (C-X-C Motif) Ligand 1 (Melanoma Growth Stimulating Activity Alpha)	GRO1 oncogene, GROalpha, Cytokine-Induced Neutrophil Chemoattractent (CINC-1)	NM_030845.1	Neutrophil Chemoattractent
CXCL10	Chemokine (C-X-C Motif) Ligand 10	10 KDa Interferon Gamma-Induced Protein (IP10)	NM_053647.1	Chemokine
CXCL2	Chemokine (C-X-C Motif) Ligand 2	Macrophage Inflammatory Protein 2-Alpha (MIP2A), GRO2 Oncogene, GRObeta, CINC-2a	NM_053647.1	Chemokine
EDN2	Endothelin 2	ET2, Preproendothelin-2 (PPET2)	NM_012549.2	Vasoconstrictive Peptide
GFAP	Glial Fibrillary Acidic Protein	FLJ45472	NM_017009.2	intermediate filament protein
GLUL	Glutamate-Ammonia Ligase	Glutamine Synthetase (GLNS, GS)	NM_017073.3	Catalyzes the production of glutamine
HMOX1	Heme Oxygenase (Decycling) 1	HO-1, Heat Shock Protein 32-KD (HSP32)	NM_012580.2	Cleaves heme to form biliverdin
ICAM1	Intercellular Adhesion Molecule 1	ICAM-1, CD54 Antigen	NM_012967.1	Ligand for leukocyte adhesion protein LFA-1 (integrin alpha-L/beta-2)
IL1B	Interleukin 1, Beta	Catabolin	NM_031512.2	Cytokine
IL6	Interleukin 6 (Interferon, Beta 2)	IL-6, IFNB2, B-Cell Stimulatory Factor 2 (BSF2)	NM_012589.1	Cytokine
LCN2	Lipocalin 2	Oncogene 24p3, NGAL	NM_130741.1	Iron traficking
LGALS3	Lectin, Galactoside-Binding, Soluble, 3	Galectin-3 (GAL3), Mac-2 antigen	NM_031832.1	Carbohydrate binding inflammatory protein
NOS2	Nitric Oxide Synthase 2, Inducible	Inducible NOS (iNOS),	NM_012611.3	Produces nitric oxide
PTGS2/COX2	Prostaglandin-Endoperoxide Synthase 2 (Prostaglandin G/H Synthase And Cycloxygenase)	COX-2	NM_017232.3	Forms prostaglandins from arachidonate
SERPINA3N	Serpin Peptidase Inhibitor, Clade A (Alpha-1 Antiproteinase, Antitrypsin), Member 3 (N)	Alpha-1-Antichymotrypsin (ACT1)	NM_031531.1	Plasma protease inhibitor and member of the serine protease inhibitor class
SPHK1	Sphingosine Kinase 1	SPK1	NM_133386.2	Catalyzes phosphorylation of sphingosine to form sphingosine-1-phosphate (S1P)
TIMP1	TIMP Metallopeptidase Inhibitor 1	TIMP-1	NM_053819.1	Binds to and irreversibly inactivates metalloproteinases
TNF	Tumor Necrosis Factor	TNF-Alpha (TNFA), TNF Superfamily, Member 2	NM_012675.3	Cytokine
TNFRSF12A	Tumor Necrosis Factor Receptor Superfamily, Member 12A	FN14, TWEAK receptor (TWEAKR)	NM_181086.2	Endothelial growth and angiogenesis factor
VIM	Vimentin	none	NM_031140.1	Intermediate filament protein
